# Supplementary material for: Proliferation and Apoptosis Adaptor Protein 15 (PEA15), a Potential Oncogenic Regulator of VHL and HIF1A Identified through Proteomic Analysis in Hepatocellular Carcinoma
Source: Cancer Commun (Lond). 2026 Apr 8;46:0020. doi: 10.34133/cancomm.0020 (PMC13058230; doi:10.34133/cancomm.0020)
Supplement: Supplementary 1 — Figs. S1 to S8 Tables S1 to S3 [file cancomm.0020.f1.zip]

Archive with 3 entries (3 files):
- 25-00163 Supplementary file - final.pdf
- 25-00163 Supplementary Tables.xlsx
- CANCOMM-D-25-00163.Supplementary.Clean.doc
