# Supplementary material for: Proliferation and Apoptosis Adaptor Protein 15 (PEA15), a Potential Oncogenic Regulator of VHL and HIF1A Identified through Proteomic Analysis in Hepatocellular Carcinoma
Source: Cancer Commun (Lond). 2026 Apr 8;46:0020. doi: 10.34133/cancomm.0020 (PMC13058230; doi:10.34133/cancomm.0020)
Supplement: Supplementary 1 — Figs. S1 to S8 Tables S1 to S3 [file cancomm.0020.f1.zip › 25-00163 Supplementary Tables.xlsx]

## Sheet: Supplementary Table S1
Supplementary Table S1. Antibodies Used for Reverse Phase Protein Array (RPPA) Analysis
Gene Name	Company	Catalog #	Internal Ab ID	Species	Ab Name Reported on Dataset	RPPA Dilution
ACACA	Abcam	ab45174	14	Rabbit	ACC1	1:3000
ACACA, ACACB	CST	3661	13	Rabbit	ACC_pS79	1:500
ACVRL1	Abcam	ab108207	1086	Rabbit	ACVRL1	1:50
ADAR	Abcam	ab88574	1198	Mouse	ADAR1	1:100
AKT1,2,3	CST	4691	1084	Rabbit	Akt	1:7500
AKT1,2,3	CST	9271	230	Rabbit	Akt_pS473	1:150
AKT1,2,3	CST	2965	1154	Rabbit	Akt_pT308	1:250
AKT1S1	Invitrogen	AHO1031	738	Mouse	PRAS40	1:75
AKT1S1	Life Technologies	441100G	739	Rabbit	PRAS40_pT246	1:500
ANXA1	BD Biosciences	610066	1208	Mouse	Annexin-I	1:750
ANXA7	BD Biosciences	610668	1142	Mouse	Annexin-VII	1:20
AR	Epitomics/Abcam	1852-1/ab52615	756	Rabbit	AR	1:100
ARAF	CST	4431	1043	Rabbit	A-Raf_pS299	1:75
ASNS	Sigma	HPA029318		Rabbit	ASNS	1:500
ATM	CST	2873	1363	Rabbit	ATM	1:250
BAD	CST	9291	63	Rabbit	Bad_pS112	1:50
BAK1	Abcam	ab32371	71	Rabbit	Bak	1:400
BAP1	Santa Cruz	sc-28383	1207	Mouse	BAP1	1:50
BAX	CST	2772	73	Rabbit	Bax	1:100
BCL2	Dako	M0887	80	Mouse	Bcl2	1:50
BCL2L1	CST	2762	85	Rabbit	Bcl-xL	1:100
BCL2L11	Abcam	ab32158	90	Rabbit	Bim	1:500
BECN1	Santa Cruz	sc-10086	87	Goat	Beclin	1:500
BID	Abcam	ab32060	88	Rabbit	Bid	1:500
BIRC2	Millipore	07-759	930	Rabbit	cIAP	1:75
BRAF	Abcam	ab33899	92	Rabbit	B-Raf	1:500
BRCA2	CST	9012	761	Rabbit	BRCA2	1:1000
C12ORF5	Abcam	ab137573	1107	Rabbit	TIGAR	1:300
CASP7	CST	9491	109	Rabbit	Caspase-7-cleaved	1:75
CASP8	CST	9746	951	Mouse	Caspase-8	1:150
CAV1	CST	3238	114	Rabbit	Caveolin-1	1:5000
CCNB1	Epitomics	1495-1	192	Rabbit	Cyclin-B1	1:1500
CCND1	Santa Cruz	sc-718	194	Rabbit	Cyclin-D1	1:200
CCNE1	Santa Cruz	sc-247	201	Mouse	Cyclin-E1	1:30
CCNE2	Epitomics	1142	202	Rabbit	Cyclin_E2	1:30
CDH1	CST	3195	1099	Rabbit	E-Cadherin	1:300
CDH2	CST	4061	452	Rabbit	N-Cadherin	1:20
CDH3	CST	2130	509	Rabbit	P-Cadherin	1:25
CDK1	Abcam	ab32384	1658	Rabbit	CDK1	1:1000
CDKN1A	Santa Cruz	sc-397	470	Rabbit	p21	1:500
CDKN1B	R&D Systems	AF1555	842	Rabbit	p27_pT157	1:300
CDKN1B	Abcam	ab64949	878	Rabbit	p27_pT198	1:50
CDKN1B	Abcam	ab32034	897	Rabbit	p27-Kip-1	1:1500
CHEK1	CST	2360	1203	Mouse	Chk1	1:75
CHEK1	CST	2348	903	Rabbit	Chk1_pS345	1:50
CHEK2	CST	3440	146	Mouse	Chk2	1:30
CHEK2	CST	2197	147	Rabbit	Chk2_pT68	1:150
CLDN7	Novus Biologicals	NB100-91714	852	Rabbit	Claudin-7	1:1500
COL6A1	Santa Cruz	sc-20649	171	Rabbit	Collagen-VI	1:6000
COPS5	Santa Cruz	sc-13157	1394	Mouse	JAB1	1:20
CTNNA	CalBiochem	CA1030	924	Mouse	alpha-Catenin	1:1500
CTNNB1	CST	9562	75	Rabbit	b-Catenin	1:1500
DIABLO	CST	2954	610	Mouse	Smac	1:150
DIRAS3	MDACC Laboratory	Bast Lab	1273	Mouse	ARHI	1:100
DVL3	CST	3218	940	Rabbit	Dvl3	1:30
EEF2	CST	2332	1060	Rabbit	eEF2	1:50
EEF2K	CST	3692	1061	Rabbit	eEF2K	1:50
EGFR	CST	2232	1120	Rabbit	EGFR	1:100
EGFR	CST	2234	217	Rabbit	EGFR_pY1068	1:50
EGFR	Abcam	ab32578	221	Rabbit	EGFR_pY1173	1:50
EIF4E	CST	9742	722	Rabbit	eIF4E	1:75
EIF4EBP1	CST	9452	2	Rabbit	4E-BP1	1:100
EIF4EBP1	CST	9456	3	Rabbit	4E-BP1_pS65	1:250
EIF4EBP1	CST	9459	6	Rabbit	4E-BP1_pT37_T46	1:3000
EIF4EBP1	CST	9455	8	Rabbit	4E-BP1_pT70	1:3000
EIF4G1	CST	2498	1124	Rabbit	eIF4G	1:1000
ERBB2	Lab Vision	MS-325-P1	1038	Mouse	HER2	1:300
ERBB2	R&D Systems	AF1768	1075	Rabbit	HER2_pY1248	1:300
ERBB3	Santa Cruz	sc-285	911	Rabbit	HER3	1:300
ERBB3	CST	4791	728	Rabbit	HER3_pY1289	1:50
ERCC1	Santa Cruz	sc-17809	1357	Mouse	ERCC1	1:250
ERRFI1	Sigma-Aldrich	WH0054206M1	1062	Mouse	MIG6	1:20
ESR1	Lab Vision	RM-9101	238	Rabbit	ER	1:37
ESR1	Epitomics/Abcam	1091-1/ab32396	241	Rabbit	ER-alpha_pS118	1:500
ETS1	Bethyl	A303-501A	1200	Rabbit	Ets-1	1:100
FASN	CST	3180	1156	Rabbit	FASN	1:1000
FN1	Epitomics	1574-1	262	Rabbit	Fibronectin	1:20000
FOXM1	CST	5436	1123	Rabbit	FoxM1	1:100
FOXO3	CST	2497	1122	Rabbit	FoxO3a	1:300
FOXO3	CST	9465	270	Rabbit	FoxO3a_pS318_S321	1:1000
G6PD	Santa Cruz	sc-373887	1155	Mouse	G6PD	1:75
GAB2	CST	3239	943	Rabbit	Gab2	1:100
GAPDH	Life Technologies	AM4300	274	Mouse	GAPDH	1:65000
GATA3	BD Biosciences	558686	764	Mouse	GATA3	1:150
GSK3A GSK3B	CST	9336	1082	Rabbit	GSK3_pS9	1:200
GSK3A, GSK3B	Santa Cruz	sc-7291	284	Mouse	GSK-3a-b	1:250
GSK3A, GSK3B	CST	9331	285	Rabbit	GSK-3a-b_pS21_S9	1:200
HSP70	CST	4872	325	Rabbit	HSP70	1:50
IGFBP2	CST	3922	335	Rabbit	IGFBP2	1:30
INPP4B	CST	4039	1065	Rabbit	INPP4b	1:300
IRF1	Santa Cruz	sc-497	1316	Rabbit	IRF-1	1:150
ITGA2	BD Biosciences	611016	937	Mouse	CD49b	1:50
JUN	CST	9164	155	Rabbit	c-Jun_pS73	1:300
KDR	CST	2479	688	Rabbit	VEGFR-2	1:5000
KIT	Abcam	ab32363	157	Rabbit	c-Kit	1:250
LCK	CST	2752	397	Rabbit	Lck	1:75
MAP2K1	Epitomics	1235-1	417	Rabbit	MEK1	1:1500
MAP2K1 MAP2K2	CST	9154	1076	Rabbit	MEK1_pS217_S221	1:50
MAPK1	Santa Cruz	sc-154	249	Rabbit	ERK2	1:500
MAPK1, MAPK3	CST	4377	405	Rabbit	MAPK_pT202_Y204	1:30
MAPK14	CST	9212	478	Rabbit	p38	1:1500
MAPK14	CST	9211	479	Rabbit	p38_pT180_Y182	01:20:00
MAPK8	CST	4668	888	Rabbit	JNK_pT183_Y185	1:75
MAPK9	CST	4672	380	Rabbit	JNK2	1:250
MET	CST	3127	726	Mouse	c-Met	1:100
MET	CST	3129	727	Rabbit	c-Met_pY1234_Y1235	1:250
MRE11A	CST	4847	440	Rabbit	Mre11	1:500
MS4A1	Epitomics/Abcam	1632/ab78237	125	Rabbit	CD20	1:50
MSH2	CST	2850	905	Mouse	MSH2	1:750
MSH6	Novus Biologicals	22030002	1063	Rabbit	MSH6	1:3000
MTOR	CST	2983	444	Rabbit	mTOR	1:3000
MTOR	CST	2971	446	Rabbit	mTOR_pS2448	1:50
MYC	Santa Cruz	sc-764	1143	Rabbit	c-Myc	1:250
MYH11	Novus Biologicals	21370002	1139	Rabbit	Myosin-11	1:500
MYH9	CST	5026	1160	Rabbit	Myosin-IIa_pS1943	1:300
NDRG1	CST	3217	1126	Rabbit	NDRG1_pT346	1:100
NF2	SDI / Novus	2271.00.02	1046	Rabbit	NF2	1:250
NKX2-1	Abcam	ab76013	1081	Rabbit	TTF1	1:125
NOTCH1	CST	3268	1064	Rabbit	Notch1	1:200
NRAS	Santa Cruz	sc-31	1136	Mouse	N-Ras	1:30
NRG1	CST	2573	890	Rabbit	Heregulin	1:50
PARK7	Abcam	ab76008	891	Rabbit	DJ1	1:5000
PARP1	CST	9546	501	Mouse	PARP_cleaved	1:1000
PARP1	Santa Cruz	sc-7150	1372	Rabbit	PARP1	1:1000
PCNA	Abcam	ab29	511	Mouse	PCNA	1:100
PDCD4	Rockland	600-401-965	816	Rabbit	Pdcd4	1:750
PDPK1	CST	3062	515	Rabbit	PDK1	1:100
PDPK1	CST	3061	516	Rabbit	PDK1_pS241	1:50
PEA15	CST	2780	1017	Rabbit	PEA-15	1:100
PEA15	Invitrogen	44-836G	1018	Rabbit	PEA-15_pS116	1:250
PECAM1	Dako	M0823	127	Mouse	CD31	1:30
PGR	Epitomics/Abcam	1483-1/ab32085	549	Rabbit	PR	1:150
PIK3CA	CST	4255	808	Rabbit	PI3K-p110-a	1:150
PIK3R1	Millipore	06-195	523	Rabbit	PI3K-p85	1:15000
PKC	CST	9371	1137	Rabbit	PKC-pan_BetaII_pS660	1:200
PREX1	Abcam	ab102739	1204	Rabbit	PREX1	1:100
PRKAA1	CST	2532	39	Rabbit	AMPKa	1:75
PRKAA1	CST	2535	40	Rabbit	AMPKa_pT172	1:100
PRKCA	Millipore	05-154	529	Mouse	PKC-a	1:100
PRKCA	Millipore	06-822	530	Rabbit	PKC-a_pS657	1:250
PRKCD	Millipore	07-875	932	Rabbit	PKC-delta_pS664	1:75
PTEN	CST	9552	566	Rabbit	PTEN	1:500
PXN	Epitomics	1500-1	505	Rabbit	Paxillin	1:200
Rab 25	CST	4314	1150	Rabbi	Rab25	1:30
RAB11A,B	CST	3539	1083	Rabbit	Rab11	1:25
RAB25	CST	4314	1150	Rabbit	Rab25	1:30
RAD50	Millipore	05-525	987	Mouse	Rad50	1:150
RAD51	CST	8875	1262	Rabbit	Rad51	1:2000
RAF1	Millipore	04-739	1201	Rabbit	C-Raf	1:200
RAF1	CST	9427	179	Rabbit	C-Raf_pS338	1:100
RB1	CST	9309	552	Mouse	Rb	1:150
RB1	CST	9308	557	Rabbit	Rb_pS807_S811	1:500
RBM15	Novus Biologicals	21390002	1138	Rabbit	RBM15	1:5000
RELA	CST	3033	457	Rabbit	NF-kB-p65_pS536	1:30
RICTOR	CST	2114	1129	Rabbit	Rictor	1:100
RICTOR	CST	3806	1130	Rabbit	Rictor_pT1135	1:200
RPS6	CST	2217	599	Rabbit	S6	1:750
RPS6	CST	2211	600	Rabbit	S6_pS235_S236	1:10000
RPS6	CST	2215	601	Rabbit	S6_pS240_S244	1:1000
RPS6K	CST	9346	1178	Rabbit	p90RSK_pT573	1:500
RPS6KA1	CST	9347	759	Rabbit	p90RSK	1:750
RPS6KB1	CST	9205	494	Rabbit	p70-S6K_pT389	1:50
RPS6KB1	Abcam	ab32529	493	Rabbit	p70-S6K1	1:300
RPTOR	CST	2280	1128	Rabbit	Raptor	1:300
SCD	Santa Cruz	sc-58420	1127	Mouse	SCD	1:20
SERPINE1	BD Biosciences	612024	499	Mouse	PAI-1	1:150
SETD2	Abcam	ab69836	1039	Rabbit	SETD2	1:1000
SHC1	CST	2431	1031	Rabbit	Shc_pY317	1:750
SMAD1	Abcam	ab33902	922	Rabbit	Smad1	1:250
SMAD3	Abcam	ab40854	796	Rabbit	Smad3	1:150
SMAD4	Santa Cruz	sc-7966	920	Mouse	Smad4	1:500
SNAI1	CST	3895	616	Mouse	Snail	1:50
SQSTM1	BD Transduction Lab	610833	1187	Mouse	p62-LCK-ligand	1:500
SRC	Millipore	05-184	621	Mouse	Src	1:1000
SRC, LYN, FYN LCK, YES1, HCK	CST	2101	623	Rabbit	Src_pY416	1:60
SRC, YES1, FYN FGR	CST	2105	626	Rabbit	Src_pY527	1:150
SRSF1	Invitrogen	32-4500	1131	Mouse	SF2	1:100
STAT3	CST	9131	637	Rabbit	Stat3_pY705	1:500
STAT5A	Abcam	ab32043	638	Rabbit	Stat5a	1:300
STK11	Abcam	ab15095	399	Mouse	LKB1	1:50
STMN1	Abcam	ab52630	718	Rabbit	Stathmin-1	1:150
SYK	Santa Cruz	sc-1240	1033	Mouse	Syk	1:300
TFRC	Novus Biologicals	22500002	1140	Rabbit	TFRC	1:10000
TGM2	Lab Vision	MS-224-P1	908	Mouse	Transglutaminase	1:150
TP53	CST	9282	481	Rabbit	p53	1:2000
TP53BP1	CST	4937	985	Rabbit	53BP1	1:300
TSC1	CST	4906	1125	Rabbit	TSC1	1:200
TSC2	Abcam	ab32554	670	Rabbit	Tuberin	1:1000
TSC2	CST	3617	671	Rabbit	Tuberin_pT1462	1:30
TUBA 1B	CST	5335	1182	Rabbit	Acetyl-a-Tubulin(Lys40)	1:1500
WWTR1	CST	2149	777	Rabbit	TAZ	1:300
XBP1	Santa Cruz	sc-32136	1044	Goat	XBP1	1:200
XRCC1	CST	2735	906	Rabbit	XRCC1	1:250
XRCC5	CST	2180	904	Rabbit	Ku80	01:20:00
YAP1	Santa Cruz	sc-15407	780	Rabbit	YAP	1:750
YAP1	CST	4911	782	Rabbit	YAP_pS127	1:1000
YBX1	Novus Biologicals	17250002	700	Rabbit	YB1	1:50
YBX1	CST	2900	835	Rabbit	YB1_pS102	1:50
YWHAB	Santa Cruz	sc-628	882	Rabbit	14-3-3-beta	1:30
YWHAE	Santa Cruz	sc-23957	913	Mouse	14-3-3-epsilon	1:50
YWHAZ	Santa Cruz	sc-1019	883	Rabbit	14-3-3-zeta	1:5000

## Sheet: Supplementary Table S2
Supplementary Table S2. Univariate and multivariate analysis of prognostic factors for OS after treatments in Zhongshan cohort.
Factors	Univariate analysis			Multivariate analysis
	HR	95% CI	P-values	HR	95% CI	P-values
AFP (>300 ng/ml)	3.12	1.83-5.34	< 0.001	2.53	1.42-4.51	0.001
Age (>65)	0.54	0.21-1.36	0.194	0.47	0.18-1.23	0.127
Cirrhosis (yes/no)	1.28	0.69-2.34	0.422	1.23	0.65-2.34	0.511
HBcAb (yes/no)	0.61	0.24-1.53	0.292	0.62	0.23-1.64	0.341
Sex (male/female)	0.75	0.40-1.41	0.381	1.05	0.54-2.04	0.884
Node (yes/no)	1.75	0.24-12.69	0.579	2.71	0.33-21.93	0.351
PEA15 (high/low)	1.81	1.21-2.71	0.004	1.66	1.08-2.55	0.018
Tumor number (>2)	0.79	0.42-1.48	0.471	0.79	0.42-1.48	0.465
Tumor encapsulation (Yes/No)	0.84	0.48-1.48	0.566	0.93	0.52-1.67	0.805
Tumor size (> 5 cm)	2.82	1.57-5.05	< 0.001	2.61	1.43-4.77	0.002

## Sheet: Supplementary Table S3
Supplementary Table S3. Predicted upstream regulators of PEA15-associated genes.
Regulator	Molecule Type	Activation State	P-values*
HIF1A	transcription regulator	Activated	< 0.001
STAT3	transcription regulator	Activated	< 0.001
SMAD3	transcription regulator	Activated	< 0.001
TBX2	transcription regulator	Activated	0.014
MITF	transcription regulator	Activated	0.036
RUVBL1	transcription regulator	Activated	0.006
EHF	transcription regulator	Inhibited	0.021
IRF1	transcription regulator	Inhibited	< 0.001
*P-values indicates statistically significant overlap between the data set genes and the genes that are regulated by upstream regulators (by Fisher’s exact test).
